# Supplementary material for: Effectiveness of behavioral change techniques employed in eHealth interventions designed to improve glycemic control in persons with poorly controlled type 2 diabetes: a systematic review and meta-analysis protocol
Source: Syst Rev. 2017 Oct 24;6:211. doi: 10.1186/s13643-017-0609-1 (PMC5655972; doi:10.1186/s13643-017-0609-1)
Supplement: Supplementary file 3 — Data extraction template. (XLS 34 kb) [file 13643_2017_609_MOESM3_ESM.xls]

## Sheet: Sheet1
	Author(s), year of publication, study location	Information Summary													Outcomes measure, tools of measurement and key findings												BCT Codes identified
Unique StudyID	Citation	study location	The type of eHealth intenvention	Mode of delivery	Theories or models based for the intervention	Aim of the study	Study design	Inclusion criteria	Size of the population	Baseline characterstics	Type of comparator	Tailoring/individual patient based	Type of comparator	Duration of intervention and measurement	Outcome measures	measurement tools	Change in the intervention and comparison group	Sample size Control group	Sample size intervention group	Baseline A1c% control	Baseline A1c% intervention	Followup A1c% control	Followup A1c% intervention	A1c% Change score	SD for change A1c5 score	HbA1c change and confidence intervals	Feedback on outcome(s) of behavior	Social support (unspecified)	Social support (practical)	Social support (emotional)	Instruction on how to perform a behavior	Information about antecedents	Re-attribution	Behavioral experiments	Information about health consequences	Salience of consequences	Information about social and environmental consequences	Monitoring of emotional consequences	Anticipated regret	Information about emotional consequences	Demonstration of the behavior	Social comparison	Information about others’ approval	Prompts/cues	Cue signalling reward	Reduce prompts/cues	Remove access to the reward	Remove aversive stimulus	Satiation
[truncated: 55 more columns]
